# Supplementary material for: Cellular model system to dissect the isoform-selectivity of Akt inhibitors
Source: Nat Commun. 2021 Sep 6;12:5297. doi: 10.1038/s41467-021-25512-8 (PMC8421423; doi:10.1038/s41467-021-25512-8)
Supplement: Supplementary file 4 — Source Data [file 41467_2021_25512_MOESM4_ESM.xlsx]

## Sheet: Sequencing Data
	BaF3 myr-Akt1
																	BaF3 myr-Akt1 fw							BaF3 myr-Akt1 rv							BaF3 myr-Akt2 fw							BaF3 myr-Akt2 rv						BaF3 myr-Akt3 fw
	BaF3 myr-Akt2
	BaF3 myr-Akt3

## Sheet: Figure 1B
		Cell Growth Determination
		Cell number	BaF3 myr-Akt1 [RLU]	SD	BaF3 myr-Akt2 [RLU]	SD	BaF3 myr-Akt3 [RLU]	SD	BaF3 parental [RLU]	SD
		0	159.25	18.906	3826.33	3285.49	2881.83	1891.5	1497.96	2004.59
		25	132263	55647.4	255743	30519.6	465140	49813	1.54218e+06	596256
		50	282510	106964	504405	120890	698548	116532	3.38021e+06	725674
		100	319168	128399	1.15595e+06	131195	1.9322e+06	756387	6.33656e+06	1.55355e+06
		200	3.05218e+06	477691	2.65028e+06	498772	4.29223e+06	1.0187e+06	1.15265e+07	2.14904e+06
		400	8014601	1.00887e+06	5.47004e+06	833976	7.18893e+06	1.35334e+06	1.89926e+07	3.91361e+06
		800	14311036	1.79034e+06	9.74978e+06	961033	1.03904e+07	1.08417e+06	2.27171e+07	3.9802e+06
		1600	1.60007e+07	2.10577e+06	1.42132e+07	216778	1.28587e+07	17892.1	2.01473e+07	3.39599e+06
														1	10	µg	BaF3 parental
														2	10	µg	BaF3myr-Akt1
														3	10	µg	BaF3myr-Akt2
														4	10	µg	BaF3myr-Akt3

## Sheet: Figure 1C
	BaF3myr-Akt1
	borussertib
																									lane	amount applied to the gel		cell line	treatment
																									Control/ BaF3 parental	10	µg	BaF3 parental	DMSO
																									1	10	µg	BaF3myr-Akt1	DMSO
																									2	10	µg	BaF3myr-Akt1	0.063	µM
																									3	10	µg	BaF3myr-Akt1	0.125	µM
																									4	10	µg	BaF3myr-Akt1	0.25	µM
																									5	10	µg	BaF3myr-Akt1	0.5	µM
																									6	10	µg	BaF3myr-Akt1	1	µM
	BaF3myr-Akt2
	borussertib
																									lane	amount applied to the gel		cell line	treatment
																									Control/ BaF3 parental	10	µg	BaF3 parental	DMSO
																									1	10	µg	BaF3myr-Akt2	DMSO
																									2	10	µg	BaF3myr-Akt2	0.063	µM
																									3	10	µg	BaF3myr-Akt2	0.125	µM
																									4	10	µg	BaF3myr-Akt2	0.25	µM
																									5	10	µg	BaF3myr-Akt2	0.5	µM
																									6	10	µg	BaF3myr-Akt2	1	µM
	BaF3myr-Akt3
	borussertib
																									lane	amount applied to the gel		cell line	treatment
																									Control/ BaF3 parental	10	µg	BaF3 parental	DMSO
																									1	10	µg	BaF3myr-Akt3	DMSO
																									2	10	µg	BaF3myr-Akt3	0.063	µM
																									3	10	µg	BaF3myr-Akt3	0.125	µM
																									4	10	µg	BaF3myr-Akt3	0.25	µM
																									5	10	µg	BaF3myr-Akt3	0.5	µM
																									6	10	µg	BaF3myr-Akt3	1	µM
CTG
borussertib [nM]	Cell line	cell viability [% of control]
0.1	parental	98.52
0.1	parental	106.35
0.1	parental	91
5000	parental	108
5000	parental	102.2
5000	parental	91.4
0.1	myr-Akt1	90
0.1	myr-Akt1	99.215
0.1	myr-Akt1	105.4
5000	myr-Akt1	3.12
5000	myr-Akt1	7
5000	myr-Akt1	4.53
0.1	myr-Akt2	104
0.1	myr-Akt2	94
0.1	myr-Akt2	100.52
5000	myr-Akt2	3.83
5000	myr-Akt2	8
5000	myr-Akt2	10
0.1	myr-Akt3	103.9
0.1	myr-Akt3	96.59
0.1	myr-Akt3	95.91
5000	myr-Akt3	73.8
5000	myr-Akt3	70.68
5000	myr-Akt3	65

## Sheet: Figure 1D
		BaF3myr-Akt1/2/3
		15a
																																		lane	amount applied to the gel		cell line	treatment
																																		Control/ BaF3 parental	10	µg	BaF3 parental	DMSO
																																		1	10	µg	BaF3myr-Akt1/2/3	DMSO
																																		2	10	µg	BaF3myr-Akt1/2/3	0.25	µM
																																		3	10	µg	BaF3myr-Akt1/2/3	0.5	µM
																																		4	10	µg	BaF3myr-Akt1/2/3	1	µM
																																		5	10	µg	BaF3myr-Akt1/2/3	5	µM
																																		6	10	µg	BaF3myr-Akt1/2/3	10	µM
																																		7	10	µg	BaF3myr-Akt1/2/3	0.063	µM
																																		8	10	µg	BaF3myr-Akt1/2/3	0.125	µM
		BaF3myr-Akt1/2/3
		16b
																																		lane	amount applied to the gel		cell line	treatment
																																		Control/ BaF3 parental	10	µg	BaF3 parental	DMSO
																																		1	10	µg	BaF3myr-Akt1/2/3	DMSO
																																		2	10	µg	BaF3myr-Akt1/2/3	0.25	µM
																																		3	10	µg	BaF3myr-Akt1/2/3	0.5	µM
																																		4	10	µg	BaF3myr-Akt1/2/3	1	µM
																																		5	10	µg	BaF3myr-Akt1/2/3	5	µM
																																		6	10	µg	BaF3myr-Akt1/2/3	10	µM
																																		7	10	µg	BaF3myr-Akt1/2/3	0.063	µM
		CTG						CTG
		15a [nM]	Cell line	cell viability [% of control]				16b [nM]	Cell line	cell viability [% of control]
		0.1	parental	107.37				0.1	parental	102.935
		0.1	parental	109.29				0.1	parental	116.02
		0.1	parental	91				0.1	parental	91.93
		5000	parental	91				5000	parental	98
		5000	parental	102				5000	parental	99
		5000	parental	113				5000	parental	116
		0.1	myr-Akt1	107				0.1	myr-Akt1	98.975
		0.1	myr-Akt1	102.4				0.1	myr-Akt1	100.85
		0.1	myr-Akt1	96.62				0.1	myr-Akt1	105.61
		5000	myr-Akt1	72.18				5000	myr-Akt1	101.75
		5000	myr-Akt1	60.75				5000	myr-Akt1	102.72
		5000	myr-Akt1	73.685				5000	myr-Akt1	99.065
		0.1	myr-Akt2	100.335				0.1	myr-Akt2	101.125
		0.1	myr-Akt2	103.5				0.1	myr-Akt2	96.975
		0.1	myr-Akt2	99				0.1	myr-Akt2	100.84
		5000	myr-Akt2	96.08				5000	myr-Akt2	60.935
		5000	myr-Akt2	83.755				5000	myr-Akt2	75.82
		5000	myr-Akt2	94.645				5000	myr-Akt2	61.9
		0.1	myr-Akt3	105.37				0.1	myr-Akt3	101.125
		0.1	myr-Akt3	91.49				0.1	myr-Akt3	98.405
		0.1	myr-Akt3	99.4				0.1	myr-Akt3	96.75
		5000	myr-Akt3	99.78				5000	myr-Akt3	61.17
		5000	myr-Akt3	103.22				5000	myr-Akt3	100.64
		5000	myr-Akt3	97				5000	myr-Akt3	75.82

## Sheet: Figure 4B
	BaF3myr-Akt1/2/3
	1
																																	lane	amount applied to the gel		cell line	treatment
																																	1	10	µg	BaF3myr-Akt1/2/3	DMSO
																																	2	10	µg	BaF3myr-Akt1/2/3	0.25	µM
																																	3	10	µg	BaF3myr-Akt1/2/3	0.5	µM
																																	4	10	µg	BaF3myr-Akt1/2/3	1	µM
																																	5	10	µg	BaF3myr-Akt1/2/3	5	µM
																																	6	10	µg	BaF3myr-Akt1/2/3	10	µM
	BaF3myr-Akt1/2/3
																																	lane	amount applied to the gel		cell line	treatment
	14																																1	10	µg	BaF3myr-Akt1/2/3	DMSO
																																	2	10	µg	BaF3myr-Akt1/2/3	0.25	µM
																																	3	10	µg	BaF3myr-Akt1/2/3	0.5	µM
																																	4	10	µg	BaF3myr-Akt1/2/3	1	µM
																																	5	10	µg	BaF3myr-Akt1/2/3	5	µM
																																	6	10	µg	BaF3myr-Akt1/2/3	10	µM
	BaF3myr-Akt1/2/3
	20																																lane	amount applied to the gel		cell line	treatment
																																	Control/ BaF3 parental	10	µg	BaF3 parental	DMSO
																																	1	10	µg	BaF3myr-Akt1/2/3	DMSO
																																	2	10	µg	BaF3myr-Akt1/2/3	0.25	µM
																																	3	10	µg	BaF3myr-Akt1/2/3	0.5	µM
																																	4	10	µg	BaF3myr-Akt1/2/3	1	µM
																																	5	10	µg	BaF3myr-Akt1/2/3	5	µM
																																	6	10	µg	BaF3myr-Akt1/2/3	10	µM
																																	7	10	µg	BaF3myr-Akt1/2/3	0.063	µM
																																	8	10	µg	BaF3myr-Akt1/2/3	0.125	µM
	CTG						CTG						CTG
	1 [nM]	Cell line	cell viability [% of control]				14 [nM]	Cell line	cell viability [% of control]				20 [nM]	Cell line	cell viability [% of control]
	0.1	parental	100.21				0.1	parental	101				0.1	parental	103.9
	0.1	parental	107.35				0.1	parental	100				0.1	parental	98.445
	0.1	parental	103.78				0.1	parental	99				0.1	parental	92.99
	5000	parental	106.4				5000	parental	105				5000	parental	83.7
	5000	parental	99.22				5000	parental	99				5000	parental	87.14
	5000	parental	101.86				5000	parental	97				5000	parental	85.42
	0.1	myr-Akt1	85.465				0.1	myr-Akt1	100				0.1	myr-Akt1	101.8
	0.1	myr-Akt1	91.18				0.1	myr-Akt1	103.665				0.1	myr-Akt1	107.95
	0.1	myr-Akt1	96.265				0.1	myr-Akt1	102.71				0.1	myr-Akt1	90.03
	5000	myr-Akt1	6.73				5000	myr-Akt1	71.945				5000	myr-Akt1	73.62
	5000	myr-Akt1	13.865				5000	myr-Akt1	79.69				5000	myr-Akt1	85.62
	5000	myr-Akt1	18.54				5000	myr-Akt1	82.23				5000	myr-Akt1	91.8
	0.1	myr-Akt2	105.4				0.1	myr-Akt2	103.455				0.1	myr-Akt2	105.25
	0.1	myr-Akt2	96.58				0.1	myr-Akt2	101.065				0.1	myr-Akt2	92.27
	0.1	myr-Akt2	111.84				0.1	myr-Akt2	98.72				0.1	myr-Akt2	98.05
	5000	myr-Akt2	84.51				5000	myr-Akt2	0.2				5000	myr-Akt2	25.55
	5000	myr-Akt2	74.77				5000	myr-Akt2	0.55				5000	myr-Akt2	26.91
	5000	myr-Akt2	79.64				5000	myr-Akt2	2.455				5000	myr-Akt2	44.245
	0.1	myr-Akt3	103				0.1	myr-Akt3	114.69				0.1	myr-Akt3	100.09
	0.1	myr-Akt3	105.845				0.1	myr-Akt3	86.95				0.1	myr-Akt3	113.6
	0.1	myr-Akt3	97.86				0.1	myr-Akt3	99.98				0.1	myr-Akt3	88.42
	5000	myr-Akt3	61.56				5000	myr-Akt3	35.085				5000	myr-Akt3	49.49
	5000	myr-Akt3	92.9				5000	myr-Akt3	52.265				5000	myr-Akt3	56.52
	5000	myr-Akt3	84.55				5000	myr-Akt3	67.705				5000	myr-Akt3	73.045

## Sheet: Figure 5A
		PANC1
		1
																																		lane	amount applied to the gel		cell line	treatment
																																		1	16	µg	PANC1	DMSO
																																		2	16	µg	PANC1	0.3125	µM
																																		3	16	µg	PANC1	0.625	µM
																																		4	16	µg	PANC1	1.25	µM
																																		5	16	µg	PANC1	2.5	µM
																																		6	16	µg	PANC1	5	µM
		PANC1
		14
																																		lane	amount applied to the gel		cell line	treatment
																																		1	16	µg	PANC1	DMSO
																																		2	16	µg	PANC1	0.3125	µM
																																		3	16	µg	PANC1	0.625	µM
																																		4	16	µg	PANC1	1.25	µM
																																		5	16	µg	PANC1	2.5	µM
																																		6	16	µg	PANC1	5	µM
		PANC1
		20
																																		lane	amount applied to the gel		cell line	treatment
																																		1	16	µg	PANC1	DMSO
																																		2	16	µg	PANC1	0.3125	µM
																																		3	16	µg	PANC1	0.625	µM
																																		4	16	µg	PANC1	1.25	µM
																																		5	16	µg	PANC1	2.5	µM
																																		6	16	µg	PANC1	5	µM

## Sheet: Figure 5B & S17B
		DMSO			1 µM borussertib			0.3 µM 1			1 µM 14			2.5 µM 20			1 µM 1			1 µM 20
		tAkt1 %	tAkt2 %	tAkt3 %	tAkt1 %	tAkt2 %	tAkt3 %	tAkt1 %	tAkt2 %	tAkt3 %	tAkt1 %	tAkt2 %	tAkt3 %	tAkt1 %	tAkt2 %	tAkt3 %	tAkt1 %	tAkt2 %	tAkt3 %	tAkt1 %	tAkt2 %	tAkt3 %
	39.9	100	100	100	100	100	100	100	100	100	100	100	100	100	100	100	100	100	100	100	100	100
	43.5	56.2902	61.6519	22.7703	99.2717	79.9331	75.3308	101.521	64.527	53.455	52.0719	102.39	108.879	55.3459	97.0519	103.865	88.7293	102.863	12.4839	45.8647	81.9031	71.9467
	48.4	40.3122	44.0265	20.7432	94.6589	78.8183	68.8271	79.6229	56.8412	48.1151	40.0899	91.9943	31.4019	36.2893	85.0236	83.5749	82.4309	75.0954	11.4543	43.985	58.5522	46.7271
	53.8	35.1699	39.528	17.4324	93.9306	67.3356	58.0624	74.1484	46.7905	46.6805	35.5966	80.1649	28.5981	40.1258	75.9434	72.46	73.5912	33.0153	15.3153	34.2105	58.5522	49.5608
	58.1	16.6208	32.8171	15.1689	66.4967	51.505	42.8123	68.3698	50.3378	22.7704	20.8687	72.8761	24.8598	29.3082	76.8868	73.913	56.6851	70.8969	13.8996	23.0451	42.4402	48.144
	61.4	21.7631	23.2301	15.9122	53.144	54.1806	36.7571	51.9465	34.7128	21.017	22.8657	43.2429	22.7103	31.3836	28.8915	50.2415	2.43094	3.43511	14.157	19.6992	52.1308	35.1091
	65.6	12.36	11.4307	10.6081	41.7334	33.4448	12.3122	36.1314	11.5709	20.8576	16.4254	13.1318	8.41121	3.89937	35.7311	22.8502	11.7127	7.91985	2.7027	13.0451	35.5517	25.1913
	70.9	1.79982	7.44838	11.3176	27.6523	25.864	8.18569	22.4453	0	9.30103	3.8692	8.83021	4.61682	-1.88679	24.2924	8.01932	5.41436	-2.3855	0.2574	3.1203	6.07122	2.43695
	76	0.826446	2.35988	1.76351	10.6822	18.9521	8.63422	11.9526	3.96959	7.62732	1.24813	2.37782	1.45327	0.9434	12.6179	2.05314	0	37.1183	0	1.54135	11.5003	2.83366
	79.9	0	0	0	0	0	0	0	0	0	0	0	0	0	0	0	0	0	0	0	0	0

## Sheet: Figure S1 A & B
	BaF3myr-Akt1
	borussertib
																									lane	amount applied to the gel		cell line	treatment
																									Control/ BaF3 parental	10	µg	BaF3 parental	DMSO
																									1	10	µg	BaF3myr-Akt1	DMSO
																									2	10	µg	BaF3myr-Akt1	0.063	µM
																									3	10	µg	BaF3myr-Akt1	0.125	µM
																									4	10	µg	BaF3myr-Akt1	0.25	µM
																									5	10	µg	BaF3myr-Akt1	0.5	µM
																									6	10	µg	BaF3myr-Akt1	1	µM
	BaF3myr-Akt2
	borussertib
																									lane	amount applied to the gel		cell line	treatment
																									Control/ BaF3 parental	10	µg	BaF3 parental	DMSO
																									1	10	µg	BaF3myr-Akt2	DMSO
																									2	10	µg	BaF3myr-Akt2	0.063	µM
																									3	10	µg	BaF3myr-Akt2	0.125	µM
																									4	10	µg	BaF3myr-Akt2	0.25	µM
																									5	10	µg	BaF3myr-Akt2	0.5	µM
																									6	10	µg	BaF3myr-Akt2	1	µM
	BaF3myr-Akt3
	borussertib
																									lane	amount applied to the gel		cell line	treatment
																									Control/ BaF3 parental	10	µg	BaF3 parental	DMSO
																									1	10	µg	BaF3myr-Akt3	DMSO
																									2	10	µg	BaF3myr-Akt3	0.063	µM
																									3	10	µg	BaF3myr-Akt3	0.125	µM
																									4	10	µg	BaF3myr-Akt3	0.25	µM
																									5	10	µg	BaF3myr-Akt3	0.5	µM
																									6	10	µg	BaF3myr-Akt3	1	µM
	BaF3myr-Akt1
	capivasertib
																									lane	amount applied to the gel		cell line	treatment
																									Control/ BaF3 parental	10	µg	BaF3 parental	DMSO
																									1	10	µg	BaF3myr-Akt3	DMSO
																									2	10	µg	BaF3myr-Akt3	0.063	µM
																									3	10	µg	BaF3myr-Akt3	0.125	µM
																									4	10	µg	BaF3myr-Akt3	0.25	µM
																									5	10	µg	BaF3myr-Akt3	0.5	µM
																									6	10	µg	BaF3myr-Akt3	1	µM
	BaF3myr-Akt2
	capivasertib
																									lane	amount applied to the gel		cell line	treatment
																									Control/ BaF3 parental	10	µg	BaF3 parental	DMSO
																									1	10	µg	BaF3myr-Akt3	DMSO
																									2	10	µg	BaF3myr-Akt3	0.063	µM
																									3	10	µg	BaF3myr-Akt3	0.125	µM
																									4	10	µg	BaF3myr-Akt3	0.25	µM
																									5	10	µg	BaF3myr-Akt3	0.5	µM
																									6	10	µg	BaF3myr-Akt3	1	µM
	BaF3myr-Akt3
	capivasertib
																									lane	amount applied to the gel		cell line	treatment
																									Control/ BaF3 parental	10	µg	BaF3 parental	DMSO
																									1	10	µg	BaF3myr-Akt3	DMSO
																									2	10	µg	BaF3myr-Akt3	0.063	µM
																									3	10	µg	BaF3myr-Akt3	0.125	µM
																									4	10	µg	BaF3myr-Akt3	0.25	µM
																									5	10	µg	BaF3myr-Akt3	0.5	µM
																									6	10	µg	BaF3myr-Akt3	1	µM

## Sheet: Figure S2
	BaF3myr-Akt1				BaF3myr-Akt2				BaF3myr-Akt3
	15a				15a				15a
														lane	amount applied to the gel		cell line	treatment
														1	10	µg	BaF3myr-Akt1/2 or 3	DMSO
														2	10	µg	BaF3myr-Akt1/2 or 3	0.063	µM
														3	10	µg	BaF3myr-Akt1/2 or 3	0.125	µM
														4	10	µg	BaF3myr-Akt1/2 or 3	0.25	µM
														5	10	µg	BaF3myr-Akt1/2 or 3	0.5	µM
														6	10	µg	BaF3myr-Akt1/2 or 3	1	µM

## Sheet: Figure S6
		A												B														C												D						E
		Akt1 + borussertib												Akt2 + borussertib														Akt3 + 20
			c Inhibitor / nM												c Inhibitor / nM														c Inhibitor / nM											Akt1 + borussertib						Akt3 + 20
			24	17	10	7.7	5.18	2.41	1.72	1.03					123	98	78	58	39	36	26	14	7.3	3.6					371	247	123	39	19	9.8	4.9	2.4
																																								concentration / nM	kobs / s-1					concentration / nM	kobs / s-1
		time / s												time / s														time / s													mean	std					mean	std
		0	0	0	0	0	0	0	0	0				0	0	0	0	0	0	0	0	0	0	0				0	0	0	0	0	0	0	0	0				24.8	0.00070423	2.5969e-05				371.3	0.000652752	0.000103843
		45.016	-3	-62	344	172	-25	-104	-211	-35				45.018	22	-44	-120	-122	28	-82	-35	135	98	170				30.008	234	92	296	371	90	158	362	-88				16.59	0.00066958	0.000118117				247.5	0.000431284	0.000125546
		90.018	158	360	268	256	220	-248	187	170				90.019	58	24	54	-9	128	35	-97	148	9	326				60.012	548	0	348	350	-171	278	153	120				11.06	0.000623025	0.000120041				123.8	0.000418429	4.4665e-05
		135.019	294	234	141	288	-81	-355	-27	55				135.005	127	22	-83	-5	141	12	-80	62	111	383				90.009	236	115	322	109	192	44	391	397				7.7	0.000493461	7.93285e-05				39.45	0.00022961	4.22785e-05
		180.021	169	-137	335	189	60	6	-81	126				180.006	80	-89	-36	27	226	14	-4	227	214	378				120.013	376	71	476	266	91	194	301	327				5.18	0.00041988	3.5461e-05				9.862	8.01089e-05	1.9777e-05
		225.023	40	219	396	172	153	-14	-6	408				225.008	40	-28	-179	-30	278	113	72	291	338	471				150.011	492	53	515	407	-206	73	430	364				2.41	0.000297399	5.9323e-05				4.93	4.7058e-05	3.48848e-05
		270.024	98	-70	491	136	310	-15	174	235				270.01	-105	-21	17	21	224	256	225	207	495	418				180.013	340	-17	629	221	-181	256	336	387				1.72	0.000225557	4.7688e-05				2.46	5.67694e-05	1.03918e-05
		315.01	137	45	328	195	262	170	211	210				315.011	120	-10	-104	18	140	138	130	371	413	487				210.013	270	-113	410	30	-23	348	603	497
		360.027	220	-23	568	207	183	-262	178	174				360.013	31	205	-112	66	94	253	164	498	530	618				240.014	519	97	589	575	-62	224	267	554
		405.013	178	222	529	160	250	-24	345	442				405.013	-39	56	113	-54	65	109	238	379	392	542				270.015	466	145	648	381	66	316	933	647
		450.03	129	415	517	89	-111	6	325	331				450.016	50	-19	23	25	200	172	283	351	619	664				300.017	455	-7	611	112	208	201	601	494				Akt2 + borussertib
		495.032	113	84	521	399	263	140	9	537				495.017	100	11	-27	159	198	61	314	464	496	751				330.019	621	77	727	414	174	544	804	623
		540.018	-23	184	755	409	294	169	394	717				540.034	-99	90	-37	-70	92	290	306	461	662	780				360.019	489	-41	565	351	156	194	592	808				concentration / nM	kobs / s-1
		585.035	240	229	457	138	245	339	495	660				585.02	-31	67	38	219	390	260	298	424	750	687				390.019	688	-12	766	491	58	379	718	933					mean	std
		630.037	106	230	573	521	101	186	381	493				630.021	-49	65	35	163	381	300	197	686	573	887				420.022	515	244	552	589	324	425	814	1007				123.8	0.000229024	3.1165e-06
		675.038	263	354	536	617	330	209	659	603				675.023	34	138	122	214	370	423	285	627	867	1011				450.022	677	89	939	448	304	462	594	821				78.4	0.000201418	4.57445e-05
		720.04	141	269	469	437	406	447	558	970				720.04	29	120	175	126	222	272	469	622	691	1003				480.022	577	414	889	532	401	481	889	941				58.8	0.000204358	3.66993e-05
		765.026	116	348	665	445	331	251	591	788				765.026	78	151	32	88	325	277	449	609	783	1020				510.024	677	270	1004	538	330	621	954	964				49	0.000205086	2.48341e-05
		810.028	239	467	699	392	506	449	908	725				810.028	-36	116	58	114	277	480	513	760	1022	1122				540.025	587	238	807	567	370	576	1055	1071				36.7	0.000184273	3.26145e-05
		855.044	201	411	674	481	670	466	940	804				855.029	37	138	94	201	231	596	577	814	1069	1223				570.026	364	61	997	938	397	566	1207	945				26.9	0.000172383	3.32646e-05
		900.046	445	438	471	651	645	457	821	795				900.03	64	168	32	173	390	434	599	844	930	1328				600.028	535	333	722	876	179	765	1111	1114				14.7	0.000140905	1.63116e-05
		945.048	278	590	731	646	409	564	877	961				945.047	163	184	190	220	457	438	539	955	1114	1334				630.029	589	216	930	681	485	874	1319	1414				7.35	8.84442e-05	1.46767e-05
		990.049	506	514	788	635	704	496	831	990				990.033	73	165	59	228	458	334	448	840	1151	1527				660.03	485	209	1186	737	523	708	1224	1260				3.67	5.87547e-05	1.9094e-05
		1035.05	286	308	709	664	625	529	1009	1051				1035.04	21	137	-49	145	388	632	557	836	972	1504				690.031	446	366	1044	820	391	747	1111	1279
		1080.05	481	373	793	655	785	648	966	1242				1080.05	62	21	199	281	361	468	681	945	1211	1392				720.031	621	209	1249	766	578	1057	1414	1187
		1125.06	422	294	767	730	667	491	907	1063				1125.04	-28	120	200	277	565	691	595	1011	1193	1421				750.033	638	367	1180	787	465	1096	1405	1454
		1170.04	271	371	973	964	917	554	1193	1173				1170.04	130	120	255	232	531	588	697	1054	1413	1707				780.033	698	415	914	959	799	996	1453	1350
		1215.06	348	423	754	736	814	646	922	1413				1215.04	-42	182	230	260	547	548	580	981	1412	1743				810.034	953	353	1169	1225	832	1031	1321	1833
		1260.06	116	593	640	664	836	751	933	1399				1260.06	22	238	120	299	500	650	630	1157	1523	1935				840.036	555	195	1248	1247	757	1091	1680	1547
		1305.06	333	576	1047	882	801	783	1079	1632				1305.05	44	159	303	470	563	648	781	1227	1582	1791				870.038	923	478	955	1247	796	1099	1643	1776
		1350.06	562	437	679	670	991	867	1298	1381				1350.05	127	27	158	215	557	814	763	1235	1583	1741				900.037	711	305	997	1103	876	1315	1721	1657
		1395.06	399	341	859	641	1172	978	1198	1475				1395.05	141	47	177	392	611	714	808	1262	1680	2047				930.04	497	432	1255	1131	947	1254	1747	1648
		1440.07	303	354	927	837	743	843	1332	1558				1440.05	117	122	171	384	514	774	663	1217	1582	1899				960.042	883	270	1388	1221	857	1355	1517	1778
		1485.07	441	715	837	746	712	734	1404	1647				1485.05	52	140	304	410	574	791	898	1140	1569	1985				990.041	806	404	1315	1272	922	1488	1716	1930
		1530.05	365	665	1054	638	1024	1129	1276	1711				1530.05	171	44	227	398	693	747	843	1443	1697	2184				1020.04	873	232	1418	1211	877	1338	1824	1870
		1575.07	409	549	1042	1141	986	842	1387	1719				1575.07	128	224	298	319	696	816	1006	1318	1801	2167				1050.04	799	709	1289	884	1070	1355	1790	2007
		1620.07	622	637	1228	833	1079	996	1466	1690				1620.06	129	181	225	457	522	737	981	1312	1630	2277				1080.05	955	463	1110	1194	1016	1492	1933	1934
		1665.07	334	872	996	812	937	1103	1541	2031				1665.06	134	15	335	427	591	872	959	1337	1730	2172				1110.04	646	313	1373	1384	1017	1404	1930	2159
		1710.08	825	425	915	1177	1084	847	1365	2211				1710.06	164	289	378	496	751	753	1082	1432	1983	2294				1140.05	773	217	990	1466	1230	1605	1891	2180
		1755.08	458	578	1082	1146	1209	1191	1558	2185				1755.06	139	201	208	581	627	986	1091	1634	2131	2324				1170.05	921	532	1313	1371	1205	1726	2039	2085
		1800.08	545	693	985	857	1151	1025	1516	1928				1800.06	116	188	360	481	740	788	1178	1615	2192	2349				1200.05	788	370	1388	1403	1095	1764	2098	2298
		1845.08	315	670	945	879	1042	1364	1247	2009				1845.08	106	154	310	375	786	887	1126	1542	1930	2489				1230.05	789	686	1370	1368	1272	1589	2008	2372
		1890.08	589	703	1079	1215	1080	926	1800	2382				1890.08	158	220	224	358	815	1009	999	1627	2154	2531				1260.05	975	744	1374	1469	1045	1545	2035	2310
		1935.08	338	557	1252	1062	1392	1236	1895	2147				1935.07	190	209	510	457	858	945	1060	1580	2116	2787				1290.05	851	333	1344	1463	1226	1737	2063	2388
		1980.09	507	848	1121	1175	1072	1341	1381	2118				1980.08	170	217	516	485	697	1168	1253	1605	2194	2601				1320.05	777	590	1436	1478	1328	1652	2111	2628
		2025.09	528	729	1088	1085	1419	1234	1895	2103				2025.07	159	205	302	307	812	1131	1215	1642	2247	2613				1350.06	611	477	1576	1747	1231	1873	2331	2710
		2070.09	639	1035	1085	1207	1059	1428	1712	2054				2070.07	117	250	457	676	735	1039	1148	1731	2352	2669				1380.06	940	713	1820	1518	1353	2039	2173	2432
		2115.09	498	678	1016	946	1225	1406	1699	2164				2115.09	157	270	199	446	902	1086	1307	1687	2378	2746				1410.06	1169	393	1348	1739	1511	2020	2317	2651
		2160.09	633	701	1090	1104	1112	1385	1830	2352				2160.09	5	412	146	639	1017	1045	1121	1582	2311	2833				1440.06	1001	495	1680	1679	1291	1839	2483	2754
		2205.09	625	874	1167	1125	1232	1637	1893	2580				2205.09	135	159	379	330	755	1047	1293	1890	2427	2906				1470.06	929	608	1458	1818	1469	1924	2576	2583
		2250.1	392	802	1150	1360	1501	1431	1870	2284				2250.08	127	377	356	637	726	1079	1314	1848	2549	2992				1500.06	805	521	1623	1592	1343	1798	2566	2954
		2295.1	336	1075	1017	1210	1230	1481	2199	2521				2295.1	226	310	353	505	893	1204	1268	1900	2539	2880				1530.06	1130	391	1543	1597	1610	2050	2415	3043
		2340.1	503	550	1235	1322	1580	1666	1914	2406				2340.08	110	198	220	587	907	1246	1347	1979	2582	3213				1560.06	865	438	1676	1807	1407	2178	2590	2989
		2385.1	652	667	1313	1097	1395	1245	2165	2511				2385.08	177	310	339	463	835	1316	1444	1991	2737	3013				1590.06	805	499	1617	1917	1301	1963	2604	3185
		2430.1	701	708	1476	1101	1463	1494	2103	2549				2430.08	252	145	408	447	975	1232	1510	2009	2640	3111				1620.07	809	559	1730	1637	1559	2140	2821	2820
		2475.1	705	793	1293	1406	1298	1514	1929	2617				2475.09	261	229	512	653	1054	1139	1498	2005	2829	3209				1650.07	969	375	1716	1993	1509	2094	2743	2956
		2520.11	548	992	1158	1117	1252	1785	2097	2743				2520.09	95	427	351	505	977	1252	1445	1943	2754	3235				1680.07	924	639	1710	1833	1656	2202	2840	2932
		2565.11	687	694	1289	1412	1567	1570	2143	2506				2565.1	212	295	314	654	876	1187	1515	2125	2832	3425				1710.07	812	784	1857	1938	1637	2355	2921	3213
		2610.11	754	1092	1345	1298	1585	1498	2192	2707				2610.09	209	153	461	675	988	1290	1323	2047	2924	3565				1740.07	1247	695	1706	1883	1629	2542	2906	3109
		2655.11	557	852	1534	1137	1542	1504	1877	2681				2655.09	193	227	350	532	926	1262	1478	2088	2949	3385				1770.07	999	547	1650	2093	1724	2163	3040	3312
		2700.11	551	870	1176	1351	1423	1543	2403	2950				2700.09	214	398	482	742	917	1175	1427	2425	3080	3573				1800.07	964	574	1665	2143	1790	2635	3002	3442
		2745.1	778	918	1197	1356	1476	1800	2118	2855				2745.09	302	279	398	649	1152	1235	1599	2115	3017	3694				1830.07	972	739	1507	1747	1667	2625	2986	3455
		2790.11	831	762	1254	1194	1220	1603	2506	2966				2790.11	283	316	563	663	967	1393	1549	2153	3133	3672				1860.08	1085	529	1716	1992	1751	2452	2988	3569
		2835.12	618	883	1253	1100	1477	1828	2077	2947				2835.1	56	382	491	637	933	1417	1604	2400	3060	3647				1890.07	1065	744	1639	2315	1759	2504	3281	3533
		2880.12	668	908	1660	1544	1493	1703	2313	2869				2880.12	310	334	481	686	965	1306	1627	2259	3238	3597				1920.07	901	615	1982	1987	2047	2605	3027	3477
		2925.12	818	943	1252	1369	1391	1747	2435	3297				2925.12	164	557	571	641	1102	1419	1588	2304	3090	3775				1950.08	931	619	2076	2167	1743	2697	3036	3666
		2970.12	685	895	1131	1244	1573	1621	2373	3091				2970.12	200	427	454	770	1057	1383	1655	2344	3287	3921				1980.08	902	682	1654	2357	2061	2886	3354	3500
		3015.12	477	929	1293	1457	1533	1732	2234	3169				3015.11	304	272	536	860	1289	1511	1652	2524	3114	3894				2010.08	983	749	1819	2278	2040	2832	3321	3706
		3060.11	615	1123	1291	1362	1598	1718	2233	3215				3060.11	149	387	642	786	898	1334	1766	2515	3258	3855				2040.08	1048	719	1939	2136	1982	2991	3381	3913
		3105.11	569	1092	1180	1519	1542	1704	2504	3205				3105.11	276	354	371	810	1231	1506	1709	2510	3370	3963				2070.08	904	569	2057	2265	1940	2927	3390	3732
		3150.13	598	1070	1444	1654	1745	1946	2828	3385				3150.11	202	518	642	735	1166	1365	1664	2507	3311	3966				2100.08	1119	804	2089	2240	2218	2890	3462	4035
		3195.13	618	970	1305	1392	1695	1954	2521	3646				3195.11	403	477	434	673	1181	1347	1727	2489	3414	4068				2130.08	1002	676	2054	2317	1972	2737	3318	3924
		3240.13	779	1120	1221	1412	1668	2039	2321	3518				3240.11	354	407	444	740	1127	1535	1806	2561	3388	4083				2160.08	887	833	2054	2183	1925	2889	3552	4094
		3285.13	789	1047	1518	1384	1434	1936	2575	3521				3285.13	252	477	498	881	1189	1572	1860	2527	3692	4230				2190.08	991	543	1764	2340	2304	2842	3651	4081
		3330.13	505	822	1305	1648	1632	1830	2654	3533				3330.12	191	214	638	688	1220	1607	1792	2787	3728	4064				2220.09	1107	698	2042	2307	2284	2826	3645	4184
		3375.13	589	1058	1397	1604	1892	1997	2695	3595				3375.13	137	345	633	663	1150	1552	1809	2662	3734	4330				2250.09	1059	806	2236	2329	2139	2775	3600	4138
		3420.12	742	956	1604	1624	1830	1968	2791	3512				3420.14	246	390	422	801	1180	1761	1909	2610	3677	4417				2280.09	1000	626	2029	2161	2617	3045	3569	4235
		3465.14	738	956	1506	1186	1646	2129	2673	3483				3465.14	259	317	661	642	1399	1521	2016	2735	3867	4632				2310.09	1024	749	1957	2331	2437	3110	3637	4207
		3510.14	738	1273	1573	1568	1707	1995	2911	3802				3510.14	261	464	523	822	1282	1713	1909	2815	3833	4480				2340.09	1138	511	1984	2334	2388	3030	4015	4429
		3555.14	813	1134	1292	1641	1769	2155	2802	3682				3555.12	393	323	613	847	1304	1612	1855	2697	3728	4627				2370.09	906	929	2197	2401	2434	3175	3602	4223
		3600.14	716	1029	1518	1476	1651	2395	2576	3540				3600.13	262	414	532	778	1176	1610	2100	2883	3850	4519				2400.09	1014	432	2077	2538	2332	3049	3714	4245
		3645.14	658	1104	1622	1563	1689	2453	2825	3715				3645.13	255	331	493	830	1393	1639	2008	2854	3891	4639				2430.09	1312	811	2041	2298	2186	3053	3841	4290
		3690.13	842	896	1247	1735	1570	2065	2735	3597				3690.13	308	513	637	745	1237	1687	2003	2803	3908	4782				2460.09	1161	714	2032	2492	2565	3030	3802	4361
		3735.14	707	1159	1396	1476	1785	2151	2785	3817				3735.13	312	388	660	823	1259	1579	2007	2866	3895	4671				2490.09	1051	873	2073	2534	2368	3107	4068	4481
		3780.13	462	1028	1546	1709	1743	2226	3036	3931				3780.13	209	417	756	839	1315	1613	1988	3086	4076	4888				2520.1	1045	844	2227	2870	2438	3444	3939	4249
		3825.15	662	997	1603	1764	1785	2016	3030	3853				3825.13	218	338	660	734	1244	1755	2072	2951	4026	4923				2550.1	1116	800	2200	2614	2326	3423	3848	4742
		3870.15	677	1055	1499	1476	1850	2140	3030	4127				3870.14	492	272	564	792	1166	1511	2022	2877	4157	5017				2580.1	958	635	2315	2614	2796	3353	4074	4723
		3915.15	782	1256	1586	1566	1948	2307	2933	4119				3915.14	378	637	595	741	1535	1964	1999	3058	4011	4910				2610.1	1139	733	2194	2656	2470	3316	4070	4995
		3960.15	788	1095	1599	1596	1904	2303	3029	4026				3960.16	364	439	632	809	1369	1623	2119	3053	3969	5053				2640.1	1031	758	2266	2702	2637	3397	4105	4737
		4005.15	830	1348	1492	1624	1722	2225	3113	3987				4005.14	209	391	700	743	1373	1570	2272	3042	4135	5114				2670.1	1187	777	2117	2476	2539	3473	4120	4610
		4050.16	733	1306	1642	1703	1919	2441	3291	4114				4050.14	250	504	585	797	1383	1825	1986	3020	4433	5228				2700.1	1225	809	2088	2859	2554	3873	4060	4966
		4095.14	570	1010	1413	1379	1841	2455	3321	4141				4095.14	302	518	370	699	1511	1710	2299	3108	4240	5115				2730.1	1303	691	2188	2730	2880	3548	4071	4801
		4140.16	891	1169	1524	1714	2134	2145	3247	4545				4140.15	278	599	482	945	1385	1801	2194	3201	4416	5210				2760.1	1073	843	2199	2721	2764	3596	4331	4760
		4185.16	912	1205	1798	1699	1891	2038	3103	4299				4185.15	235	523	772	1162	1406	1679	2186	3210	4294	5319				2790.11	1455	780	2236	2745	2622	3543	4391	4997
		4230.16	551	1198	1359	1828	1915	2567	2968	4350				4230.18	357	330	577	866	1293	1711	2391	3304	4430	5522				2820.11	1159	803	2233	2579	2782	3668	4532	5032
		4275.16	793	1180	1642	1695	2078	2509	3152	4102				4275.17	283	433	771	922	1238	1720	2128	3321	4505	5431				2850.11	1226	747	2141	2784	2718	3763	4599	5165
		4320.16	863	1409	1594	1789	2048	2396	3112	4391				4320.15	447	372	735	959	1412	1761	2122	3270	4607	5418				2880.11	1222	743	2155	2609	3003	3712	4487	4998
		4365.16	743	1196	1503	1797	2163	2520	3445	4363				4365.15	242	298	657	871	1537	1890	2330	3332	4483	5518				2910.11	1287	667	2302	2973	2953	3801	4614	5266
		4410.17	687	1508	1661	1728	1942	2570	3400	4453				4410.15	425	443	696	786	1407	1819	2363	3159	4566	5398				2940.11	1280	863	2379	2669	2800	3746	4365	5150
		4455.17	818	1233	1722	1656	2078	2435	3362	4384				4455.16	276	348	627	951	1397	1855	2310	3274	4598	5608				2970.11	1191	1011	2220	2773	2838	3957	4616	5330
		4500.17	1090	1224	1734	1594	1992	2778	3242	4434				4500.16	386	398	464	927	1450	1767	2246	3638	4681	5587				3000.11	1132	799	2360	2749	3079	4067	4681	5310
		4545.17	809	1218	1618	1769	2100	2321	3764	4854				4545.16	379	529	761	785	1361	1719	2530	3240	4573	5765				3030.11	900	1005	2278	3051	3081	3917	4825	5420
		4590.17	883	1470	1528	1803	2079	2652	3534	4730				4590.18	211	385	692	895	1377	1709	2400	3354	4813	5674				3060.11	1126	1001	2171	2841	3006	3846	4607	5337
		4635.17	1071	1397	1908	1935	2055	2595	3605	4773				4635.16	359	517	750	897	1361	1970	2327	3445	4787	5701				3090.12	1265	826	2365	2932	3103	3858	4759	5453
		4680.18	929	1108	1712	1783	2103	2530	3724	4825				4680.16	330	576	794	914	1425	1884	2385	3488	4639	5817				3120.12	1349	884	2399	3011	3068	3992	4668	5405
		4725.18	722	1295	1727	1970	2074	2411	3423	4690				4725.17	209	496	734	902	1416	1867	2360	3349	4794	6003				3150.12	1265	915	2411	2869	3206	4087	5085	5729
		4770.18	894	1213	1723	1724	2064	2531	3409	4621				4770.17	176	480	608	927	1370	1918	2360	3531	5017	5880				3180.12	1215	904	2668	3142	3330	3851	4908	5535
		4815.18	845	1335	1760	1937	2229	2811	3526	4943				4815.17	314	543	628	877	1474	1759	2198	3507	4816	5958				3210.12	1261	852	2345	2981	3055	4092	4668	5641
		4860.18	1038	1283	1834	1898	2386	2559	4083	4708				4860.17	395	448	620	952	1376	1863	2359	3387	4900	6032				3240.12	1312	964	2431	3114	3042	4291	4851	5628
		4905.18	870	1444	1890	1954	2101	2612	3646	4950				4905.17	326	277	889	908	1574	1919	2491	3337	4953	6066				3270.12	1198	899	2502	3076	3160	4191	4988	5418
		4950.17	890	1193	1618	1727	2226	2690	3830	5152				4950.19	166	381	665	1003	1521	1965	2409	3690	4956	6292				3300.12	1368	811	2328	2991	3047	4122	4748	5776
		4995.18	815	1134	1817	1868	2174	2535	3843	5073				4995.18	355	385	573	1103	1493	1955	2375	3709	4996	6211				3330.12	1348	924	2360	3098	3271	4338	4929	5586
		5040.17	929	1245	1695	2128	2319	2787	3774	5283				5040.18	342	601	644	962	1627	2009	2517	3747	5190	6309				3360.13	1361	960	2707	3191	3073	4461	5110	5952
		5085.19	795	1187	1765	2064	2522	2827	3485	5102				5085.18	404	470	722	764	1437	1971	2605	3669	5224	6242				3390.13	1239	978	2464	3383	3110	4119	4976	6008
		5130.19	754	1292	1604	1847	2155	2846	3596	5010				5130.18	439	417	753	928	1537	2034	2611	3645	5156	6258				3420.13	1303	1029	2458	3191	3318	4627	5312	5994
		5175.19	828	1207	1754	2092	2206	2731	3898	5080				5175.2	311	556	640	978	1441	1758	2472	3648	5190	6545				3450.13	1165	841	2634	3235	3347	4755	5376	6125
		5220.19	725	1232	1582	1933	2114	3000	3861	5083				5220.2	225	488	697	948	1557	2191	2529	3647	5359	6475				3480.13	1189	1173	2613	3238	3269	4253	5413	6063
		5265.19	637	1361	1948	1962	2374	2870	4112	5123				5265.2	282	312	539	1089	1520	2028	2457	3669	5186	6406				3510.15	1182	1034	2589	3036	3496	4333	5346	6078
		5310.19	971	1306	1786	1760	2295	2926	3824	5367				5310.19	407	461	780	980	1591	2006	2470	3647	5345	6640				3540.13	1459	1017	2584	3042	3510	4590	5312	6110
		5355.2	797	1430	1994	2030	2182	3117	3931	5262				5355.19	233	449	559	1004	1605	1968	2587	3731	5165	6670				3570.13	1304	994	2646	3546	3299	4537	5395	6107
		5400.18	924	1395	1752	2024	2292	3210	3937	5283				5400.19	377	629	641	934	1460	1894	2629	3861	5395	6691				3600.14	1314	1038	2665	3300	3368	4487	5318	6091
																												3630.14	1265	1026	2576	3258	3560	4472	5187	6659
																												3660.14	1215	840	2639	3367	3570	4572	5498	6273
																												3690.14	1376	983	2504	3518	3495	4458	5338	6252
																												3720.14	1286	893	2643	3563	3677	4851	5880	6571
																												3750.14	1361	987	2686	3316	3916	4849	5622	6578
																												3780.14	1197	896	2299	3483	3710	4663	5532	6447
																												3810.14	1330	990	2551	3494	3434	4920	5894	6451
																												3840.14	1321	872	2651	3435	3832	5012	5796	6741
																												3870.14	1196	1201	2571	3650	3487	4735	5624	6589
																												3900.15	1349	913	2645	3554	3711	4969	5542	6732
																												3930.15	1423	841	2844	3453	3798	5177	5695	6419
																												3960.15	1441	928	2287	3770	3542	5003	5893	6918
																												3990.15	1404	1086	2325	3420	3630	4934	6020	6878
																												4020.15	1120	927	2551	3760	4003	5163	5894	6819
																												4050.15	1285	965	2704	3586	3691	5364	5841	7037
																												4080.15	1364	935	2758	3529	3774	5046	6095	6955
																												4110.16	1456	963	2462	3637	3690	5514	6135	7026
																												4140.15	1350	1065	2646	3643	3760	5252	6234	6983
																												4170.16	1437	1074	2541	3489	3940	5303	6219	7060
																												4200.16	1331	1133	2674	3564	3779	5018	6302	6922
																												4230.16	1317	1174	2758	4151	3945	5115	6622	7133
																												4260.16	1423	1276	2593	3558	3880	5214	6502	7116
																												4290.16	1409	1069	2830	3514	4395	5229	6171	7562
																												4320.16	1553	1058	2815	3550	4096	5225	6499	7290
																												4350.16	1473	1058	2859	4037	4203	5473	6417	7499
																												4380.16	1291	1016	2737	3837	4198	5530	6335	7334
																												4410.16	1242	1069	2728	3837	4041	5515	6227	7359
																												4440.17	1192	787	2816	3959	4196	5348	6542	7594
																												4470.17	1476	1155	2878	3817	4172	5539	6706	7332
																												4500.17	1420	1325	2951	4008	4025	5629	6685	7519
																												4530.17	1390	1109	2958	3903	4126	5575	6653	7827
																												4560.17	1451	1123	2683	3935	4060	5827	6661	7766
																												4590.17	1514	1205	2676	4131	4253	5593	6570	7998
																												4620.17	1503	1224	2630	4193	4266	5771	6873	7478
																												4650.18	1353	1097	2722	4030	4284	5842	6954	7778
																												4680.17	1559	871	2613	4106	4309	5782	6953	7741
																												4710.18	1306	1220	2783	3955	4253	5712	6866	7858
																												4740.18	1253	1066	2845	4082	4364	5746	6954	8014
																												4770.18	1367	1141	3014	4128	4315	6009	6718	8230
																												4800.18	1229	1215	2958	4128	4396	5971	6671	8153
																												4830.18	1328	996	2890	3961	4690	5907	7029	8536
																												4860.18	1401	1240	2875	4128	4455	5714	7220	8087
																												4890.18	1370	1062	3029	4106	4609	5974	7130	8103
																												4920.18	1491	1236	2854	4052	4507	6256	7034	8225
																												4950.18	1620	1124	3029	4407	4398	6047	7210	7989
																												4980.19	1395	1149	3115	4229	4447	6070	7112	8551
																												5010.19	1328	1290	3113	4043	4552	6202	7449	8355
																												5040.19	1283	1172	2937	4146	4416	6318	7227	8303
																												5070.19	1351	1094	2902	4291	4656	5940	7358	8480
																												5100.19	1187	956	2995	4363	4969	6206	7554	8542
																												5130.19	1335	1201	2884	4453	4714	6009	7195	8369
																												5160.19	1438	1092	2947	4274	4746	6309	7387	8723
																												5190.19	1182	999	2927	4268	4651	6490	7291	8578
																												5220.19	1410	1162	2955	4102	4620	6233	7561	8303
																												5250.19	1516	1165	3033	4217	4733	6025	7393	8685
																												5280.19	1269	1221	2966	4241	4795	6628	7533	8747
																												5310.2	1448	994	3204	4289	4941	6448	7834	8926
																												5340.2	1352	1047	3115	4143	4882	6485	7597	9042
																												5370.2	1332	864	3142	4278	4846	6226	7881	8946
																												5400.2	1760	1455	3137	4484	4869	6252	7793	8802

[truncated: 9 more sheets: Figure S8 MS Raw Data, Figure S14 A & B, Figure S15, Figure S16, Figure S17 A, MS-MS_Data, Table 1 - HTRF Raw Data, Table 2 - Raw Data, SI Table 2 - CTG Raw Data]
